# Supplementary material for: Mass Spectrometry Based Metabolomics Comparison of Liver Grafts from Donors after Circulatory Death (DCD) and Donors after Brain Death (DBD) Used in Human Orthotopic Liver Transplantation
Source: PLoS One. 2016 Nov 11;11(11):e0165884. doi: 10.1371/journal.pone.0165884 (PMC5105997; doi:10.1371/journal.pone.0165884)
Supplement: S1 Table — (XLSX) [file pone.0165884.s001.xlsx]

## Sheet: Metabolomics
StudyID	DonationType: QC, pooled controls; DBD, donation after brain death; DCD, donation after cardiac death	Phase: 1, cold-phase; 2, post-reperfusion; 3, donor phase; 4 pooled QCs	mz=71.47402	mz=72.52476	mz=73.05877	mz=73.53802	mz=73.55623	mz=73.78354	mz=74.53172	mz=75.48839	mz=75.5239	mz=76.0159	mz=76.01607	mz=78.02087	mz=78.02106	mz=78.02124	mz=78.03819	mz=78.03837	mz=78.03854	mz=84.04436	mz=85.02812	mz=85.02837	mz=86.09639	mz=90.05492	mz=90.97661	mz=96.92175	mz=97.00499	mz=98.9955	mz=101.07092	mz=103.03839	mz=103.03862	mz=103.03895	mz=104.0423	mz=104.07023	mz=104.07059	mz=104.10639	mz=104.10661	mz=104.10697	mz=105.11033	mz=106.04985	mz=106.9502	mz=106.95057	mz=108.94868	mz=110.07086	mz=110.07126	mz=112.0523	mz=112.08691	mz=112.89571	mz=113.02091
QC01	QC	4	1689.12	4961.63	1972.19	8372.62	2981.72	1707.78	1528.6	2953.6	2063.76	4797.26	2688.52	4838.19	24175.5	9825.23	4000.35	8517.71	3922.25	5204.03	2385.93	13718.5	3519.48	4578.98	1850.51	4309.27	2821.9	6950.3	2249.49	1604.06	3545.57	34095.6	1354.3	1256.19	15785.4	3312.27	8418.8	102263	5812.09	9065.9	2584.69	25092	1699.87	1869.39	17218.3	3291.79	2266.04	3186.42	1052.74
32R	DBD	2	2324.44	1741.56	1033.97	14460.4	5204.98	2466.4	2822.74	2750.55	3945.56	11295.2	3956.86	4033.49	12231.4	4715.24	3646.1	10797	4105.86	7411.42	824.611	4588.48	1842.48	5311.26	3330.19	5180.65	3527.33	21500.4	2112.62	1045.48	1874.15	23586.7	1084.46	1528.13	20603.8	1912.82	5246.86	66638.9	3522.77	9118.16	1931.09	33642.3	2449.58	956.662	18272.5	1561.72	3941.73	3313.43	1135.65
41R	DCD	2	1500.81	3045.66	1291.45	11713.9	2760.35	2261.05	919.371	2707.17	3895.15	7004.57	2573.99	5591.94	33645.5	13539.1	3478.08	8925.07	3543.28	7172.51	2218.88	8560.02	3446.78	5045.57	2460.82	5170.09	1514.14	10377.1	2791.39	612.164	1637.83	21644.5	1089.95	0	10257.6	2822.06	4958.87	62488.7	3500.15	11908.1	1918.9	29788.3	1780.27	1082.95	19012.9	5437.2	1385.51	4135.43	1110.04
06R	DBD	2	6551.61	1520.59	737.318	5265.44	2549.47	1119.9	1876.84	1389.91	2882.93	10579.4	4073.99	2435.64	6304.87	2439.55	3211.62	6586.38	2922.7	4368.12	794.747	4749.53	2728.36	1882.64	6458.28	11751.9	755.877	2754.71	1347.91	528.307	1683.8	21592.6	879.293	1229.85	14942.6	2121.37	5018.32	55857.3	3103.06	9111.42	3075.19	27895.4	2275.05	1182.97	19138	1409.48	1070.33	2403.67	906.754
04R	DBD	2	10416.7	1682.22	0	4392.68	1723.88	1418.78	1167.03	998.454	3468.29	6927.34	3852.47	2480.43	6522.15	2821.46	0	3460.05	1654.01	2893.05	701.295	4649.14	1564.66	1428.02	11769.9	10730.9	1261.53	3852.14	976.032	634.347	2132.35	19456.3	759.155	897.578	11213.8	946.532	2266.67	32032.1	2004.59	6268.54	4279.3	37632.7	2316.01	0	10651.4	1383.95	3499.44	2032.62	803.835
37R	DBD	2	3422.29	3254.27	1438.47	11345.5	3564.22	2625.07	2104.11	3685.8	3252.21	13304.2	5829.23	7518.14	40999.8	17040.6	8561.49	20210.4	8011.76	5890.25	1191.54	9439.6	2615.65	16855.3	3404.76	7021.79	2294.25	33376.6	2238.36	2319.76	5211.91	57621.2	2295.81	2507.6	25126	7274.8	11525.6	130108	6674.81	15593.4	2081.6	36465.6	2456.46	2708.47	34683.4	4704.44	3751.6	4774.11	0
05R	DCD	2	5972.79	1611.81	1128.43	6842.39	4365.32	1674.11	2143.93	2248.18	2724.67	10961.9	4882.23	5236.49	14638.1	6119.72	2386.65	8180.74	3521.2	4921.51	0	4297.77	4004.77	5082.4	5017.56	8532.16	1360.48	7541.63	1214.57	1449.95	3114.39	31847.6	1225.51	1204.64	13970.2	2447.41	9493.32	96678.9	5481.42	13377.5	2833.82	29065.7	1888.77	1937.93	17584.4	2274.97	4696.14	2791.39	1374.18
03R	DBD	2	5474.6	1072.09	0	5508.38	2414.29	1455.07	0	1996.58	2856.8	6850.17	2666.66	3418.42	9359.58	3985.15	1616.68	4626.14	2209.2	3338.66	886.576	2967.61	1858.42	1351.54	4941.56	8483	905.903	1487.35	1053.43	0	1211.87	9928.66	0	487.105	6268.17	2017.13	5408.15	79291	3904.59	7532.01	2854.74	27782.2	2190.04	1039.1	14181.7	1461.82	1519.13	2230.12	1123.24
08C	DBD	1	0	3285.85	1334.95	5575.78	2169.1	1316.68	0	0	0	1643.04	0	0	3342.09	0	1153.02	3959.4	0	3682.63	1764.8	10399.9	1473.76	1276.2	0	0	1389.51	3043.06	0	2069.64	10955.2	77830.2	2860.76	2053.85	12047.8	4372.08	0	82231.4	4324.44	6010.13	1119.45	13015	1257.5	0	9090.71	0	2777.92	0	0
04C	DBD	1	0	4777.85	0	7370.06	3619.83	1641.52	2011.53	1695.95	1040.53	2178.42	0	5902.28	22482.1	9308.54	4581.93	9202.23	3914.56	4770.25	2300.6	13790.9	3498.39	3446.4	0	1192.57	1200.44	3068.48	1026.71	2897.9	7579.14	63852.3	2284.43	2171.3	18257.6	7308.6	20864.4	214105	12192.1	7095.61	0	13112.9	0	1627.61	16997.8	2830.03	4690.75	1412.19	0
QC02	QC	4	1492.95	4488.1	1614.7	7734.81	3422.73	1695.26	1710.76	2813.02	1789.58	5753.22	2343.37	5062.4	32891.5	14126.8	3659.16	8783.52	3606.42	5211.09	1826.34	12264.5	2263.12	4891.44	1626.28	2962.08	1244.21	11113.5	1128.15	1525.37	3080.95	35879.1	1560.42	1065.35	16195.3	2925.57	6634.25	75726.8	4444.17	8615.29	2443.18	25744.8	1808.2	1444.77	15361	4158.46	2373.27	2707.43	915.017
01D	DBD	3	1600.88	1407.01	2647.83	21673.9	3060.26	2455.57	1344.75	1293.19	2158.15	8494.21	3576.46	6693.52	46870.6	19791	4018.76	12098.8	5699.22	5793.81	0	4686.36	2257.89	2485.88	0	2237.82	1050.95	5274.26	2977.34	1777.13	5792.56	55987.3	2562.17	2444.88	26457.5	15349.8	59256.3	499481	28716.7	18524.9	1847.61	20628.2	1282.62	2538.51	26825.2	7069.69	0	2823.84	0
08R	DBD	2	1976.89	5922.56	1372.88	15849.8	4249.81	2404.41	2494.9	1620.24	3000.8	8828.2	3206.72	7729.99	39001.2	15470	5714.78	14328.1	5738.2	9610.64	2761.12	17610.5	3485.73	9479.07	1751.51	3078.11	0	11555.2	2628.91	1449.23	3406.03	45187	1843.22	1382.45	15879.8	3081.15	6391.84	84958.2	4270.87	16820.2	1892.4	27424.5	1935.15	1880.66	22173.6	4590.26	3336.35	3272.32	981.963
14C	DCD	1	1208.04	2783.97	1027.69	6714.37	2920.31	1285.07	2096.71	2687.24	1320.77	5491.36	1366.8	4562.23	28665.1	12081.4	2366.78	5977.22	2671	3650.05	813.308	5418.79	2514.36	3405.24	1428.78	3028.68	963.316	2043.88	893.917	1421.48	2752.22	30551.7	1453.28	3802.34	45010.6	1192.9	4132.93	44230.9	2746.62	5353.33	1155.8	16038.6	959.136	1112.68	14187.4	4640.98	4221.35	1531.85	1787.04
13C	DBD	1	3642.53	2979.55	523.742	3529.48	1054.26	779.389	0	1981.66	997.282	2001.42	682.294	1732.97	4791.43	2108.54	632.977	2176.22	689.352	1989.28	1628.33	9211.16	1364.72	1853.93	3515.67	5434.2	587.028	690.321	724.442	0	2218.87	28990.8	754.731	0	3907.95	1466.45	2194.64	41612.9	1837.8	0	1805.16	19606	1205.18	943.592	7103.31	858.922	5083.79	1795.52	1228.62
20C	DBD	1	1479.5	2852.97	2131.29	5414.95	1296.94	1018.78	2906.35	2066.12	949.441	4025.95	0	4019.04	11128.1	4703.84	2534.91	5265.8	2380.63	4807.56	1759.07	7866.17	3660.01	2521.19	1046.88	2778.16	3268.92	2634.91	1240.76	0	3900.29	34293.6	1145.53	4188.59	41359.1	2834.98	13727.3	123497	6949.65	7578.91	1363.05	16517.2	907.737	651.281	9397.44	999.986	2082.68	1797.82	1314.5
03C	DBD	1	773.3	5027.67	1291.78	4824.37	2329.54	1364.16	2194.13	4531.38	1073.71	2938.65	1146.71	4337.85	22588.3	9681.33	1499.1	6692.37	3242.78	4253.57	2757.73	15862	3779.13	3736.49	0	1130.2	0	2327.63	1158.86	2336.17	4176.22	46706.1	2065.92	1649.91	12169.9	5438.8	12415.3	155170	8673.37	7229.14	1621.15	12838.8	1015.8	1541.71	14921	3217.13	1689.76	1194.64	1971
22C	DBD	1	0	2878.97	763.096	8679.42	2573.26	2092.39	1794.28	1097.83	1343.7	2481.8	759.385	2721.77	7364.19	2994.9	4873.28	10510.9	4651.09	3771.06	676.758	5231.28	1930.29	3115.05	0	0	2634.7	6323.44	1270.2	1486.89	2947.18	36796.4	1304.77	963.93	11694.4	6536.22	25502.8	175718	9759.74	5782.66	1360.18	12079.6	1301.73	2780.56	19462.4	967.472	1840.6	919.117	0
07C	DBD	1	0	5204.68	816.113	4883.73	1563.38	1146.22	1355.9	1240.97	948.797	2586.46	0	7990.7	13109.9	5088.9	1776.4	5059.23	2200.97	4252.78	3661.26	20717.3	2583.32	3243.03	1257.93	2178.5	1590.56	1067.76	1118.04	1835.79	7576.55	85719.5	4243.08	831.96	13409.5	4536.01	0	136000	7568.91	4849.8	1310.47	16288	1235.82	0	9429.92	1338.93	1222.1	1470.58	825.123
07D	DBD	3	6389.51	5765.43	0	5991.02	1972.14	1890.75	1592.38	2618.66	3345.24	10317.5	4572.29	2837.06	6668.15	3380.99	1665.64	6167.48	2464.84	5413.94	3514.72	21284.7	2604.36	5780.57	5590.19	9717.57	1354.52	2670.64	1466.34	1555.52	6733.04	58166.9	2142.65	2004.43	17250.3	3789.59	8023.33	104196	6081.38	8087.4	3270.03	27360.9	2392.66	0	12544.5	711.216	0	2954.84	1654.79
32C	DBD	1	1833.7	2780.07	2470.15	5430.56	1520.94	1004.7	1752.9	2191.65	1190.96	4750.42	2167.5	2767.96	6965.1	3260.71	1604.03	7014.96	3245.63	3357.78	1542.44	9649.06	3163.36	5312.58	1332	2871.3	3239.7	3736.32	0	2319.84	7669.41	61558.6	2320.37	2447.23	28119.8	2461.11	8262.82	105052	5917.79	5260.26	2081.58	24323	1773.58	577.633	11346.9	0	3182.57	2734.96	812.022
QC03	QC	4	1490.42	4520.16	1518.55	7345.76	3085.06	1779.73	1619.34	2208.7	1916.82	4570.59	2222.31	3987.1	27046.2	11034.8	3723.65	7682.61	3700.79	5450.65	2745.21	14304.1	2982.4	5017.15	1931.97	3073.52	1730.91	6679.5	1644.35	1505.81	3381.97	34218.1	1093.08	991.883	13237.7	2245.7	5839.67	67055.3	3467.59	8277.17	2201.55	21405.9	1257.28	1788.78	16145.8	3861	1999.76	2304.91	785.249
14R	DCD	2	4609.91	1903.11	0	10695.7	5557.22	2148.78	2378.63	7083.43	4554.93	19734.2	7284.6	7202.43	54270.2	23772.5	6577.65	14713.6	6020.39	5983.38	0	5474.18	2710.43	10041.3	3166.91	5513.02	1405.49	12018.8	2150.85	0	0	17316.1	0	5637.48	64202.8	6272.19	19968.5	183662	10157.8	28790.1	2689.51	35742.8	2200.75	2298.78	28918	7147.22	4054.66	3430.78	2379.83
10C	DCD	1	1745.47	3049.68	1807.4	7798.13	2899.14	774.075	1831.12	2606.62	1418.45	3586.29	1251.31	4282.59	10159.8	4429.64	2015.12	4242.07	1652.81	4243.43	1564	8178.7	3112.21	2727.01	1986.52	3013.95	3179.43	3172.95	1028.66	1180.56	4193.44	49745.1	1913.82	1845.52	19956.4	2012.27	6438.1	78075.1	4171.23	5932.75	0	19675.9	1597.08	964.348	9163.82	1434.54	901.655	1367.01	1620.41
11R	DCD	2	1689.14	1846.71	0	16749.1	8913.58	2317.94	5230.92	5898.37	3194.25	17231.5	7257.07	8837.18	42540.1	16103.2	8053.44	21474.5	8323.6	7099.77	0	4108.31	4551.37	10189.8	2165.79	3899.51	2269.97	21937.7	2367.76	1302.97	3212.06	40167.8	0	2783.17	35335.8	7946.8	20284.9	232763	12929	16723.1	2344.15	34519.8	2532.81	2522.8	33497.7	4081.21	0	2957.84	1854.09
09R	DCD	2	4324.12	877.867	0	9661.55	3661.62	1308.42	2432.02	1990.54	3716.78	12844.9	4665.05	4001.03	13488.3	5368.53	2536.56	6311.65	2924.99	6492.6	0	2820.68	2424.72	4208.05	6117.62	9071.45	670.321	5652.83	1622.09	0	1058.39	11208	0	1054.57	13004.4	2323.36	5604.77	67587.6	3620.72	13026	2579.37	36577	2450.33	1338.94	17605.7	1739.19	2990.52	2901.42	1266.14
04D	DBD	3	2309.57	5401.71	0	7263.01	1979.91	1636.07	2771.47	2379.55	3086.21	10671.7	4158.14	4713.18	30568	12640.3	3281.28	7377.69	3640.36	5149.45	2433.19	16398.8	2820.31	2877.2	3049.34	5178.47	1435.91	18310.7	1305.65	1351.01	1739.23	27686.2	903.762	1665.44	24728.1	5266.88	17258.7	156156	8794.8	8411.08	4051.29	44925.4	2546.62	1269.39	19488.2	4902.33	1735.73	3863.61	0
19C	DBD	1	1153.99	4226.78	4876.89	5866.22	1165.51	1596.03	1089.07	3425.83	987.77	3350.2	1036.51	0	2132.61	0	0	3595.37	1494.8	4937.34	3462.14	17939.3	2142.28	3087.8	987.584	1727.97	1209.11	1806.49	1000.9	2563.32	0	92975.1	3237.64	0	18344.5	5491.29	25529.5	254211	14176.9	9730.72	1921.28	22735.5	1543.42	0	7795.23	0	1586.66	2024.6	1445.83
11C	DCD	1	874.164	1310.43	0	5886.73	2074.47	0	1028.8	840.781	0	1999.21	0	925.177	3767.82	1389.07	0	1542.65	0	2441.55	0	2379.3	1454.7	0	1460.31	2097.6	3432.92	2246.81	0	536.213	1364.3	16969.7	0	714.781	8629.9	2926.93	3814.35	48763.1	2715.13	7499.53	1103.86	15775	1203.22	752.704	8520.42	1429.98	1632.65	1061.24	1236.29
02R	DBD	2	3480.88	3671.45	2134.25	15904.7	3358.87	1211.84	2109.61	0	2143.22	10210.9	3833.37	9641.62	76012.1	34699.3	1228.57	3735.89	969.656	7711.83	2095.31	13274.6	2479.14	2772.15	2538.75	5221.25	8143.16	4856.84	1612.92	0	2004.21	28216.3	0	1105.57	16594.9	6919.69	10848.4	131210	7144.18	18004.1	2472.99	35548.4	2460.79	0	8009.6	10619.4	0	3875.29	0
29R	DCD	2	6373.13	0	0	1292.29	640.752	0	0	850.874	2889.41	6968.5	2790.41	929.328	2657.39	1099.57	0	0	0	602.153	0	1228.66	0	2761.24	140274	0	824.279	5807.21	0	0	0	6765.37	0	525.107	6495.85	892.617	1695.17	19715.7	971.309	0	4572.13	51486.2	4102.48	0	0	635.058	1257.2	0	1363.72
13R	DBD	2	5047.95	2586.17	1349.87	6586.68	4798.11	1156.77	1052.74	4233.39	3474.82	11250.3	4356.44	4412.79	30599	13009.7	2097.13	7342.49	3488.96	5023.21	1170.48	7601.26	3378.44	9245.22	6744.82	7165.54	0	12942.8	1691.09	834.302	1971.85	25613.5	1087.18	774.701	10842.9	3739.09	10531.7	113032	5884.03	10485.5	3825.03	38468.8	2660.72	2251.3	15762.7	3929.49	4758.25	2838.57	1409.38
09C	DCD	1	1925.44	2516.33	0	2983.12	1327.15	635.754	591.087	2571.86	539.45	1276.2	0	0	2010.84	980.147	804.359	2416.35	780.305	1772.53	757.74	5387.62	2488.38	3927.98	1004.77	2038.15	1453.88	1811.84	0	0	2100.27	25243.9	1063.65	0	5105.44	1687.69	4703.61	42855.7	2751.59	0	1390.7	17264.4	1339.09	0	6865.48	0	1648.94	1701.59	1380.41
19R	DBD	2	1049.97	4270.17	1938.96	14013.4	2654.75	1356.33	2134.45	1682.83	2954.27	8614.67	2900.12	9897.15	75340.3	34638.7	2513.29	6757.59	2631.53	12681.8	2394.32	14535.4	2287.37	3117.34	2612.38	4486.61	1159.69	6577.3	3102.73	0	2139.1	22026.3	0	1269.46	15912.1	1937.22	4817.43	56538.6	2881.94	14140.1	2161.78	29585.3	2063.34	1175.95	15721.9	10579.4	1972.48	2785.95	0
22R	DBD	2	1859.42	2317.41	1165.84	8704.91	3664.8	2058.75	1669.89	2228.42	2710.87	5028.24	0	4774.95	34415.9	14753.2	2880.82	6543.36	3282.48	5363.23	1071.04	6511.14	1755.07	3269.86	1858.22	5132.75	1762.42	12836.3	1427.29	670.299	2115.05	20136.8	908.865	995.418	11059.8	5815.26	19513.3	175632	8986.03	9997.07	3439.2	34980.2	2250.89	1900.47	18042.2	5989.36	1073.98	3775.25	970.942
03D	DBD	3	5469.41	1848.27	855.674	4389.02	1010.34	865.18	0	1481.73	2076.87	3685.32	1393.43	4994.77	11994.2	4581.99	760.677	2361.23	740.268	3294.72	1287.62	9099.91	2564.73	2060.05	4619.75	10681.2	708.985	3319.43	1452.33	914.977	4805.69	36414.7	1375.59	0	2624.07	2546.65	6194.51	74636.2	4051.83	5809.26	3982.79	40334.8	2824.37	0	8500.57	2360.93	709.044	5090.31	759.588
16R	DBD	2	2497.43	1423.4	1012.49	12953.5	3611.39	2151.98	1910.34	1692.03	3363.61	11413.2	4370.42	4569.19	19349.6	7640.87	3061.2	8502.76	3483.57	11207.6	845.76	4761.53	3305.37	3366.39	3122.59	5854.34	785.897	5153.25	2599.85	623.922	1369.04	18477.7	0	1607.23	25151.1	1947.8	4573.87	52121.7	2849.84	15968.3	1973.37	29182.4	2017.49	1594.53	21359.5	3151.66	0	3269.11	1261.93
05C	DCD	1	0	2366.32	1605.04	5014.63	3210.8	1096.25	1261.19	1287.02	0	2374.41	913.491	5646.03	16362.5	6714.36	1249.2	4648.63	2207.35	2890.03	1679.95	8548.24	3218.37	5766.86	1135.27	1197.62	1125.71	5753.65	0	0	7558.7	64872.7	2647.28	1884.8	17727.5	3768.19	8012.55	108977	5635.26	8195.19	1068.58	12641.8	1033.6	809.554	9373.47	1704.1	4580.71	1147.7	1112.15
QC04	QC	4	1475.71	3994.43	1631.4	7246.8	3386.51	1776.96	2131.41	1938.15	1694.86	4478.65	2411.73	4014.93	23633.5	9859.18	3694.01	7107.13	2929.32	6147.98	2420.71	13838.3	3394.04	4582	1518.13	3922.85	852.806	8281.7	975.441	1836.66	3976.56	36415.4	1235.09	1133.27	14255.9	2916.7	8736.07	81366.6	4164.16	8368.97	2051.42	20081	1400.1	1472.18	15262.5	3049.57	1911.34	2636.17	993.22
06C	DBD	1	1037.3	3590.83	1016.93	3742.62	1606.84	1037.98	1044	1956.16	1340.1	2362.85	1308.7	5787.58	14435	5969.14	2914.46	6685.62	2696.82	3590.65	2843.69	15555.1	3537.34	2888.7	1071.99	2834.78	939.931	3239.26	945.848	1663.39	5140.11	60286.8	2696.71	2820.09	17754.2	3226.34	19820.6	95973.9	5141.65	6494.42	1737.17	18987.5	1458.44	1367.37	14836.4	2054.53	1601.98	2258.16	1317.41
18R	DBD	2	3271.74	2701.02	1526.2	5111.81	2315.06	1420.18	0	2940.73	2317.02	4445.98	1895.29	2672.88	7385.99	3219.64	1718.03	3733.89	1523.56	5060.25	1942.61	12009	3221.51	3803.06	3409.42	7670.02	0	2160.47	1316.58	0	1665.56	16112.1	725.724	1216.15	13134.4	1613.42	4793.95	65265.6	3677.53	8232.35	2263.75	24155.2	1741.71	1162.03	14807	1407.32	1159.18	2251.76	1452.83
12C	DBD	1	0	2815.07	783.235	5147.75	2711.66	1644.41	1174.41	1296.58	948.769	1879.11	0	1240.4	3527.34	0	1913.08	4024.15	1662.06	3590.18	2269.57	12026.1	2741.2	3091.3	0	1181.29	0	1690.02	1134.39	0	5732.59	68790.3	2528.46	0	7517.23	3866.23	13717	119725	6807.05	7191.61	1546.23	13854.2	1131.16	756.579	9954.07	0	1290.27	813.013	985.742
17R	DBD	2	1132.94	5967.81	0	14760.3	4182.07	2958.95	2561.52	1055.98	2949.7	7654.15	2805.63	7917.78	41465.8	16275.8	5225.35	14282.2	5285.04	10383.6	3570.54	23530.7	2862.63	3667.05	1692.76	2203.86	1103.12	26872.6	2717.28	788.978	2330.53	26742.2	0	2029.12	27748.4	4174.27	10627.8	122314	6699.56	19116	1972.1	26004.4	2087.22	1902.2	30947.4	5833.3	1345	2116.09	0
07R	DBD	2	5159.93	4842.53	921.305	6347.42	4274.45	1140.42	2065.65	1525.49	2649.28	10509	4126.44	5174.37	22956.7	9099.32	0	4978.92	2186.09	8057.08	3521.55	21320.8	2143.17	4102.94	5277.22	6422.72	0	10846.8	1378.54	1889.41	4047.16	36905.2	1550.5	1073.24	19503.4	3490.71	9877.33	132185	7142.9	14883.5	3562.86	38842	2605.04	1670.72	14565.3	3629.74	0	2639.68	987.661
34R	DBD	2	1606.72	1945.45	1223.73	9140.74	5857.02	0	1970.55	1975.8	1789.8	8456.43	3593.51	15807.7	124546	59854.7	1973.56	8036.22	3084.24	8728.76	1583.95	7900.66	2731.16	4956.8	2432.22	4208.37	1333.63	18578.2	2219.53	1128.04	2050.12	26585	1046.44	1061.12	16666.8	3803.07	7011.73	95540.1	5823.08	8660.96	1934.09	27782.5	2378.57	1025.66	13131.5	12010.1	0	2331.06	0
21C	DBD	1	0	0	0	0	0	0	0	0	0	0	0	0	0	0	0	0	0	0	0	649.786	0	0	0	0	0	0	0	0	0	0	0	0	0	0	0	0	0	0	0	0	0	0	0	0	0	0	0
24C	DBD	1	1720.08	3336.5	892.814	3512.95	2223.01	768.021	0	1482.03	0	1197.05	0	7726.53	26488.4	10628.5	0	2890.75	1033.51	3128.09	2685.42	15765.2	2362.34	1580.86	1146.34	3582.69	976.136	0	0	1725.04	0	52790.3	2260.25	1013.97	11613	6735.9	0	200646	10700.5	4453.63	2167.08	19871	1819.3	0	9538.64	5441.26	3210.06	2113.39	972.803
QC05	QC	4	1491.87	3733.99	1658.62	6752.74	2128.5	1788.67	1782.85	2504.65	1617.54	4513.88	1727.77	4370.92	26544.7	11665.4	2951.44	6414.97	3223.34	4695.86	2078.8	12522.8	2152.47	4457.46	1314.87	2986.79	2198.61	13051.1	1334.28	1433.66	3464.28	34756.2	1155.87	1462.49	17738.3	3225.56	8043.65	89814.8	4995.21	8337.69	2165.4	22405.8	1616.41	1436.47	15213.6	4342.07	2210.47	1862.21	998.876
06D	DBD	3	5582.81	3651.17	649.235	4350.24	1612.61	1205.64	1037.49	5102.78	2463.15	5978.62	2282.78	0	5876.32	2353.05	0	3752.98	1537.3	4407.03	2926.2	16662.5	4807.69	1845.39	2688.82	10361.2	1736.18	5931.77	1089.67	494.606	2324.93	24324.6	1193.71	0	17371.3	5864.47	0	170880	9381.44	8687.16	3508.23	38069.3	2353.27	1881.34	18784.4	1445.16	1368.16	5854.53	1885.15
37C	DBD	1	1741.58	3334.02	992.043	5420.05	1274.17	673.861	1334.92	2254.46	1349.72	2730.49	0	2749.14	7491.45	3806.02	1084.41	4270.5	2011.96	3950.68	1806.43	10382.5	2078.91	6836.38	2116.82	4489.48	1678.88	8403.21	1383.55	0	5506.49	44039.4	2085.02	0	13806.1	1538.34	5390.6	62479	3243.23	7056.22	1237.65	18827.2	1585.14	0	11279.3	1202.53	2160.6	2170.55	1527.22
27R	DBD	2	2301.78	3029.31	0	14945.4	4828.01	1969.79	2789.75	1671.45	3162.95	9700.27	3892.74	7870.09	39535	15826.8	3473.75	8446.17	3274.67	9546.56	1677.23	11189.8	2158.92	3454.6	2247.84	4874.47	1633.83	10521.2	2045.02	882.224	1687.28	21886.5	1188.52	1744.05	22928.3	5216.17	12533.4	149093	7521.8	20731.7	2111.09	28789.7	2103.53	1650.06	21533.3	6037.85	0	2324.25	1167.38
38C	DBD	1	1739.46	4408.05	0	5075.41	1584.59	714.562	0	2123.77	1042.62	2325.75	828.824	3954.3	21936.2	9011.69	1991.85	4035.05	1744.57	3287.74	2958.56	19396.5	4985.36	5979.65	1337.23	4109.8	1730.33	1510.17	1080.26	1528.65	5639.83	50394.4	1790.95	1249.81	12027.6	2295.2	9596.5	88454.9	5059.89	5814.18	1933.98	23192.2	1766.22	1480.71	10154.1	3579.63	2816.7	2860.36	1031.89
28R	DBD	2	3163.72	1786.65	1658.31	8114.07	2799.33	1557.11	1381.8	1536.19	2014.28	4224.69	1656.85	5467.81	35399.5	14879.6	2066.49	6582.21	2205.92	4869.33	1777.49	8605.26	1925.75	1921.22	1182.43	4837.99	2468.54	11720.4	1631.62	1032.93	0	32087	1203.92	1224.1	16561.2	7890.36	45833.6	339926	19466.8	20036	3242.63	30827.3	2053.5	1707.06	23813.1	7854.29	2649.48	3064.14	1207
16C	DBD	1	800.444	2496.8	1422.67	10742.7	3357.52	2294.69	1709.05	2161.5	1265.44	3866.21	1698.04	5406.45	22388.5	8880.23	5055.1	9438.68	4351.8	6740.63	1187.41	8357.36	3260.61	5828.82	0	1469.67	1710.77	4437.69	1893.9	1296.67	2723.55	37714.8	1542.2	3113.42	41488.9	5514.6	14603.9	152443	8149.97	10610.1	1635.64	19377.3	1556.42	2011.65	22452	3536.87	0	2522.66	877.716
20R	DBD	2	5675.88	1448.63	1050.58	6404.52	1629.99	1975.93	1430.43	2631.88	3285.03	12615.4	5428.08	2609.64	6371.34	3742.2	1389.29	4437.75	1750.87	4173.4	0	3853.44	1297.63	1718.56	4695.03	11110.1	1381.74	13152.8	1479.31	824.741	2287.05	20702.8	1031.94	4836.72	47903.3	3076.02	8825.31	90808.9	4692.74	10949.6	3609.4	36285.1	2840.29	1334.91	14678.8	1465.55	2229.09	2981.14	1464.27
QC06	QC	4	1453.27	3656.02	1830.53	6783.11	3133.65	1554.58	2810.61	2454.41	1738.14	4453.31	1468.68	4208.45	24333.4	9780.87	2982.5	5716.52	2814.2	3439.79	2063.12	12159.7	3032.21	4324.85	1870.26	3595.45	2236.76	12942.4	1087.17	1394.83	3226.53	33795.1	1130.98	1628.29	18247.3	3139.28	8710.16	93202.5	5663.55	8876.15	1273.53	23869.8	1134.84	1114.76	15488.6	3806.27	2087.62	3061.5	1057.35
35R	DCD	2	2567.81	1464.87	0	13353.5	4040.95	1434.73	2150.53	0	3105.26	11528	4244.28	4778.5	23620.2	8715.91	1958.72	5841.37	2158.35	12963.5	612.922	4703.99	3147.55	3088.97	3515.88	5085.38	1056.52	10125.7	2861.21	0	1974.57	19962.7	846.149	1015.12	14318.2	2938.57	6001.82	79313.5	4080.88	11765.2	1851	31359.1	2067.7	1005.86	17042.5	4148.04	975.148	2181.97	1124.13
18C	DBD	1	0	4406.96	1569.34	5500.78	3828.22	1505.39	2270.49	2753.28	927.767	2028.78	0	4149.07	11405	4978	3114.22	8518.67	3506.83	3541.99	1718.58	11248.8	3280.62	5215.01	0	878.211	2514.44	15385.3	1695.1	1868.18	6603.6	52853.5	1781.07	2443.82	23235.8	5131.94	23280.7	152182	8683.55	11424.3	1448.04	13144.1	892.15	1858.44	17059.7	1683.68	775.49	1327.37	907.961
30R	DBD	2	1101.88	1801.44	5687.93	10830.4	4199.29	2787.22	2096.33	1241.82	2758.09	6115.64	2359.86	4449.32	21973.5	8043.83	2588.63	7484.54	3129.61	8827.71	1508.31	7341.07	2617.07	2196.15	1881.54	4386.55	1227.72	13311.4	3147.06	730.025	1752.84	20415.9	0	726.266	9752.4	3100.5	7310.21	86052.6	4274.52	5593.46	1976.27	28835.1	2087.68	1250.14	19278	3707.47	1629.11	3171.03	0
33C	DBD	1	1173.24	2197.82	840.389	8496.31	1486.36	0	0	2179.84	610.686	1087.71	0	4838.2	10710.7	4259.68	0	4695.06	2061.93	2141.05	1301.37	7305.4	2049.59	1854.76	634.738	1666.9	1062.9	1684.48	979.296	0	0	53978.7	2091.23	1250.08	8534.61	8433.61	75796.8	228304	13324.3	4768.91	1581.88	20399.2	1500.15	1920.2	16516.8	2166.67	1876.59	2129.49	2048.64
40R	DBD	2	1816.48	2076.18	888.189	11333.3	3944.32	2155.54	2802.42	2012.31	3065.98	7417.44	2872.27	4782.65	24587	9388.66	3588.25	8614.21	3863.51	7794.31	1691.9	6775.89	1952.56	5788.53	2604.06	5179.82	1486.74	14978.1	2428.34	761.863	1627.79	20602	0	2625.82	36962.1	3684.95	4509.61	52082.6	2717.64	14365.7	2568.51	36768.4	2332.89	2314.24	24036	4414.61	2836.13	3177.05	1030.71
33R	DBD	2	2627.63	3282.88	0	8758.08	2860.73	1894.49	1948.76	1479.99	2710.15	7146.81	2865.73	5627.87	39506.2	16543.7	3504.86	9786.39	3913.97	5697.01	1698.2	11800.2	2912.1	1910.97	2309.05	5133.18	1610.12	13198.6	1807.35	626.097	1741.96	22165.7	0	1703.34	17443.9	2840.14	7216.87	78102.4	4361.08	9220.3	2724.94	40223.5	3223.73	2006.11	25104.2	5226.45	1789.09	3956.17	909.219
17C	DBD	1	2144.32	2181.64	618.035	3542.99	1242.14	1057.18	989.459	1039.43	934.722	3111.58	1658.38	1478.11	3991.8	1869.47	948.789	2742.38	969.14	4094.89	2130.07	11967.7	2016.35	1909.31	1672.98	2542.87	1003.09	1678.81	1037.42	1153.04	3146.82	40726.3	1486.24	2510.47	20817.4	2503.38	13798.2	100989	5404.74	5985.85	2356.38	25170.9	1792.07	820.062	9073.55	737.999	1998.19	1921.36	792.474
31R	DCD	2	2448.92	4203.9	1623.11	16447.2	2862.56	2614.98	2749.7	2450.84	3515.98	10314.8	3882.99	6937.73	41743.5	16914.2	2688.54	8842.07	3681.62	6859.95	1808.49	13094.2	2131.17	8670.02	2534.1	4999.69	1021.78	18401.7	2249.91	1192.37	2348.25	37166.4	1463.46	1221.39	14575.6	4943.09	9255.38	114602	5926.07	12525.2	2615.74	38897.5	2418.24	1135.31	18518.1	5772.83	0	3590.87	0
QC07	QC	4	1475.61	4007.5	1733.57	7169.99	3296.56	1775.59	1268.04	2019.25	1337.77	3566.49	1137.42	4446.08	21834.2	8668.41	1620.41	6165.92	3023.76	5476.26	2689.24	14492.6	3369.2	3837.35	1350.65	3282.23	917.601	8018.07	1816.11	1565.44	3449.77	34518.7	1229.34	1506.57	15921.2	3213.38	9301.48	88724.4	4886.59	8929.83	2312.72	20648.3	1593.38	1653.68	16220.2	3753.93	1859.83	2216.82	0
12R	DBD	2	5384.51	2019.05	0	4494.66	1924.51	1277.1	1273.14	1222.59	2852.45	7225.99	2983.95	1285.73	3675.82	2227.07	0	2738.44	829.621	3266.44	1024.87	6583.03	1765.36	1434	7656.59	9090.73	714.093	2910.23	0	1028.62	1925.69	19918.2	0	885.43	9674.64	1569.79	4978.02	57182.2	3205.12	8089.79	2715.39	28872.6	2075.83	837.519	10072.6	825.411	984.826	1527.14	1226.78
10R	DCD	2	6800.56	2267.55	1238.28	6781.71	2377.6	905.629	2341	1908.39	2566.12	10053.5	3742.33	3142.23	7107.78	4350.24	0	2571.49	0	6454	1329	8474.1	1924.74	3476.3	5940.23	9064.75	0	2230.39	1075.15	1180.71	2047.86	26594.2	1394.38	1659.37	16344.4	2809.05	6014.69	84153.3	4215.87	25408.5	2763.48	28787.4	1900.28	866.93	10033.7	1630.8	2177.56	2331.17	1329.6
30C	DBD	1	0	1264.4	9582.41	7297.91	1856.51	2335.87	1041.71	925.742	976.21	1481.04	975.315	2700.17	6763.82	2976.97	1617.44	4537.45	1626.39	3889.89	1220.97	7880.35	3630.72	1153.17	0	0	0	9482.34	1682.82	2834.51	0	41879.2	1248.77	1307.56	14549.9	0	19377.2	163508	9058.48	4370.04	1583.09	14267.7	981.84	1699.08	13795.5	1228.83	1062.83	0	0
39C	DBD	1	0	3482.61	1988.96	5451.63	1050.61	1412.43	1705.02	1562.05	1235.37	2646.96	764.454	1490.76	6108.98	4838.34	1051.08	3249	1172.37	4979.45	2527.76	15586.3	1870.55	1981.35	1088.66	1841.04	0	6128.16	1223.04	1830.53	3036.14	41401.3	1716.19	748.24	10013.1	4703.36	15983.9	139435	7837.17	5047.03	1365.3	18732.3	1504.18	819.363	10601.9	1381.54	6589.89	1551.59	819.182
39R	DBD	2	1281.25	2463.41	2596.99	13490.8	3365.45	2249.26	2528.46	1987.27	2390.19	7543.48	2761.42	10224.3	65853.2	28511.9	2209.05	7245.34	2050.43	7550.09	1837.98	9661.53	1976.37	5360.45	2426.88	4943.63	1266.11	24902.4	2050.6	1401.95	3075.49	42353.2	1325.31	1290.89	16764.3	3180.9	5982.91	76380.3	3963.42	8259.16	3112.85	38579.2	3138.32	1209.49	12756.2	8083.02	3284.81	3341.22	0
34C	DBD	1	0	1353.7	1143.22	4816.84	1192.77	1360.51	1247.17	0	0	1917.62	0	2393.18	6428.55	2996.76	2257.4	4732.75	2272.79	3498.05	1494.75	7200.44	2067	1605.09	0	820.609	892.352	2921.51	741.973	0	8506.13	64376.3	2597.5	1779.05	12403.5	5863.61	25869.9	166205	9133.58	7930.46	1117.94	13437.8	1116.06	0	14091	684.259	1131.43	939.029	945.437
35C	DCD	1	796.523	2624.97	877.496	5075.26	1780.7	1754.02	0	2010.51	1244.41	1965.8	1115.62	3454.99	9414.53	3927.4	1044.22	4270.49	1310.61	4185.82	817.577	5019.98	3910.83	3681.89	1417.99	1643.7	1050.13	4168.59	1125.11	1295.58	0	35293.3	1224.17	1159.97	14428.2	2461.61	5746.54	61095.1	3275.48	6142.47	1532.24	14127.6	1200.54	1210.31	12460	1410.31	1692.91	804.474	1742.28
02D	DBD	3	1996.82	3571.42	4469.08	9114.66	6230.14	1471.19	1906.05	5930.97	1124.79	12226.8	5021.99	12527.9	108197	51872.6	2005.26	8147.36	3571.7	4874.58	2183.83	14626.9	4084.02	9828.67	1456.52	3651.1	0	22675.1	1508.94	2606.57	4190.07	63043.3	2475.38	4411.8	58967.2	9511.54	28317.6	273554	14370.8	16081	1609.41	26271.8	2382.53	0	15749.9	13409.3	0	3681.82	1927.51
27C	DBD	1	725.548	2844.73	693.485	4071.9	1485.91	1477.64	1582.15	0	1167.92	2073.62	667.264	878.613	3104.04	1333.26	0	2282.99	913.727	2945.53	1537.24	9675.04	1676.42	882.079	1455.37	2153.05	569.614	539.757	710.732	1347.28	3449.24	29188.4	1029.73	847.113	12480.4	2439.35	11079.5	101509	5541.58	7034.6	1623.32	15908.4	1349.1	972.046	10832.2	781.614	1070.24	970.712	672.77
QC08	QC	4	1477.61	3354.61	1643.07	6955.21	2755.97	1577.42	1187.55	2174.88	1574.64	4194.88	1667.27	4695.5	25866.1	10723.6	2956.25	5859.74	2864.73	4480.58	1624.95	10285.5	2434.09	3782.82	1416.15	3296.58	986.08	13181.3	1084.71	1412.32	3384.49	34200.2	1474.13	1469.19	19158.4	3391.83	7967.67	92412.5	4866.49	10468.5	1255.02	22496.2	1642.65	1270.42	15728	4692.08	2177.99	2102.31	898.445
28C	DBD	1	0	2678.37	777.663	7062.9	2237.59	2063.17	1324.4	1169.99	1780.72	1978.47	754.496	3868.21	9501.07	3763.87	1926.66	7440.04	3044.09	4119.44	1438.21	8787.86	2365.56	2303.02	766.412	1999.89	868.237	2696.75	1264.86	2592.82	0	58924.1	2393.78	0	12380.8	6543.59	34966.2	197033	11098.1	6808.07	1681.37	15326.5	1371.99	2069.32	17415.8	1564.18	3981.7	1477.46	908.319
25R	DCD	2	3436.07	4491.73	2737.51	7169.28	2434.51	1446.96	2034.45	1292.36	2086.86	6147.31	2270.93	5621.63	41704.3	18085.3	0	3801.83	2502.04	4098.92	2826.08	15473.1	1218.42	2919.81	2639.37	5943.3	955.096	15977.3	1316.61	1337.07	3411.26	36180.8	1376.26	835.607	10130.5	2695.72	9775.31	110200	5561.72	12674.5	3375.57	42152	2888.6	914.504	10175.6	6978.81	1002.36	4775.83	957.71
31C	DCD	1	1447.84	2981.7	1448.49	7357.64	8312.17	0	0	2449.96	0	1655.45	0	3094.92	8256.01	5828.6	1550.96	4750.63	2450.99	2534.82	1165.83	6842.58	2942.8	9734.97	0	0	883.022	4112.06	1173.93	1720.34	6472.65	55867.5	2246.94	896.863	8158.4	0	16331.9	146000	8323.36	0	1448.53	13711	920.927	0	10740	1154.03	0	0	1309.94
24R	DBD	2	1584.53	6746.71	1339.32	8313.09	4405.56	0	2020.86	2029.94	1301.24	5154.23	2032.46	9627.82	81553	37153.6	1637.55	4630.28	1861.92	6795.15	3903.32	25759.7	1779.05	3272.54	1654.16	3427.99	0	12106	901.382	1058.14	2216.91	26265.4	1135.13	1038.87	12659.8	5464.56	14911.4	160005	8499.72	8984.24	2847.91	33786.5	2696.09	1193.84	13635.6	14418.8	1873.08	3538.97	0
38R	DBD	2	1853.61	2619.15	0	7892.01	3734.12	1363.7	1433.59	3499.09	2257.14	4393.8	2100.12	5196.32	41457.7	18406.3	5082.85	11676.1	4864	4318.4	1420.17	8720.85	1709.39	10464.3	2990.93	5806.35	1129.13	15479	1665.02	1626.48	4660.1	44914.9	1904.66	1493.17	15752.2	1860.71	8410.36	79839.2	4185.54	9389.41	3613.54	36292.6	2592.93	0	23625.8	5870.63	3370.11	3191.38	1435.94
21R	DBD	2	0	0	0	0	0	0	0	0	0	0	0	0	0	0	0	0	0	0	0	0	0	0	0	0	0	0	0	0	0	0	0	0	0	0	0	0	0	0	0	0	0	0	0	0	0	0	0
41C	DCD	1	0	3867.08	2169.28	8864.39	4156.62	1260.11	0	2702.15	1094.22	3301.21	0	6237.03	22117.3	8962.48	2522.16	5166.39	3426.37	4152.83	1704.19	10528.5	3674.45	13090.5	1105.66	2085.37	1263.52	13432.4	1333	2385.3	5304.78	57703.4	1996.09	1848.83	25400.2	0	6983.52	92935.2	5011.57	8474.8	1173.84	16211.4	916.809	972.497	10070.8	2325.62	0	1945.03	1647.71
02C	DBD	1	1723.43	2497.34	2575.05	5801.88	2875.54	0	1295.84	1724.76	0	3364.69	0	6193.3	36405.7	15491.1	882.962	3375.49	1595.94	3686.39	1085.18	7931.32	5222.1	2724.48	1879.58	3011.17	0	3786.12	0	1212.34	3392.67	50351.7	1683.12	2049.07	23827.7	6387.49	8944.07	108380	5739.02	6892.24	1669.7	20787.2	1589.48	528.989	9419.87	6528.8	983.313	1481.05	1625.39
QC09	QC	4	1654.99	3966.39	1849.24	7511.1	3078.57	1781.5	1343.21	2314.49	0	4198.16	2212.26	4260.84	24709	10217.1	2411.21	6104.79	3361.23	5200.84	1924.2	12793.1	3363.76	3934.38	1492.99	3333.55	1022.61	10837.1	1257.52	1450.93	3148.21	35129.3	1573.87	1154.73	17114	0	8529.55	95446.6	4874.81	8996.1	2195.84	22264.7	1947.77	1131.87	14991.7	4251.24	2069.66	2253.22	1004.68
40C	DBD	1	1365.07	1910.66	0	7288.98	1581.56	668.25	729.003	2912.01	1314.11	2763.77	1979.33	1851.17	5046.39	1565.35	2352.14	6593.47	3769.2	3352.24	1257.48	6029.53	2038.72	6100.03	1110.48	2968.97	1152.83	2675.24	1048.39	1220.21	2909.27	37984.4	1519	1997.7	23274.3	7311.1	19577.7	188529	10217.2	6620.27	1870.82	23422.6	1861.51	1893.49	18139.5	1227.07	1740.24	3179.85	887.893
01R	DBD	2	4159.16	2865.42	2742.46	8901.28	1566.3	1016.23	0	1299.05	3727.87	5987.76	2613.06	6204.6	37072.3	15916.1	1980.28	4935.24	1303.88	4513.4	1978.75	11370	1644.58	2197.59	5337.81	10469	943.306	2520.32	2110.68	0	2762.02	29278.5	1365.3	1189.02	11100.8	3776.38	9569.82	94146	4850.57	11149.9	3411.53	42640.3	2845.06	1689.92	15721.3	7251.53	928.531	3922.37	868.555
01C	DBD	1	0	1492.21	1855.82	5770.29	1349.26	970.061	0	0	1051.6	1694.06	0	6699.81	18324.1	7415.12	0	1937.4	0	2311.31	730.053	5146.58	2281.77	1096.2	909.604	946.975	1073.49	4748.99	0	933.53	3052.7	37307.7	1379.55	1265.43	11020.4	7308.95	27167	199832	11173.7	9555.5	1080.63	13950.2	1038.22	831.178	9009.44	4433.21	0	0	1291.88
29C	DCD	1	1556.62	3579.37	2170.82	4625	0	915.766	1075.74	2562.32	1242.77	3801.52	1189.48	0	1459.87	0	1159.98	3329.22	0	3614.9	1293.3	7857.21	3246.3	3410.48	1095.88	2699.72	0	3508.01	0	2160.21	5882.15	54914.9	2216.33	4462.7	45745.9	2954.45	10539.8	79442.5	4809.98	10414.8	1238.55	15368.3	1276.83	713.381	8227.86	0	2736.42	1205.12	1808.01
QC10	QC	4	1463.56	4016.04	1832.64	7624.17	3185.95	1597.9	1814.7	1811.59	1418.92	4468.7	1707.02	4548.66	25454.7	10584.8	2752.78	6728.81	4224.73	4000.41	1868.87	10800.8	2646.71	4618.83	1366.73	3233.34	1174.51	12713	1368.04	1430.59	3720.3	36357.1	1544.32	1181.88	17685.8	4635	7133.47	85849.8	4248.76	10109.7	1933.32	20810.4	1729.59	1890.08	15834.4	4190.77	2059.41	2484.09	1244.48
25C	DCD	1	0	2778.63	2315.22	6429.1	6266.04	1032.69	0	2201.89	0	1694.04	0	6583.48	25520.1	11004.8	2148.65	6015.92	2446.11	4778.77	1520.23	8729.33	3109.05	5738.94	1171.13	785.033	2571.95	10436.5	1261.45	3362.43	6066.69	80317.4	3289.27	0	9209.52	6704.9	28018.5	191829	10781.1	7538.07	1512.01	14554.6	1149.21	1470.71	10344.8	2588.19	1384.84	0	1443.37
QC11	QC	4	1291.89	3872.3	1673.85	6328.44	3093.72	1462.42	1302.32	1922.88	1392.89	3561.82	1650.91	3864.26	22722.5	9130.31	1275.32	5880.42	2481.78	3893.48	1571.73	11195.7	3294.44	3891.63	1447.21	2963.66	0	8722.26	1309.9	1281.57	3342.49	33778.2	1378.71	1026.23	13901.1	1937.59	6286.56	72646.8	4125.49	7869.66	1728.99	20163.9	1148.93	1508.18	14949.1	3093	2184.21	2503.15	1278.93
[truncated: 1,213 more columns]
